# Supplementary material for: Interest in Fertility Preservation Among Adults Seen at a Gender Care Clinic
Source: J Clin Med. 2025 Sep 1;14(17):6175. doi: 10.3390/jcm14176175 (PMC12429561; doi:10.3390/jcm14176175)
Supplement: Supplementary file 1 [file jcm-14-06175-s001.zip]

Archive with 1 entries (1 files):
- jcm-3783420-supplementary.pdf
